# Supplementary material for: The Role of miRNAs in Parkinson’s Disease: A Systematic Review
Source: Int J Mol Sci. 2025 Dec 18;26(24):12164. doi: 10.3390/ijms262412164 (PMC12733558; doi:10.3390/ijms262412164)
Supplement: Supplementary file 1 [file ijms-26-12164-s001.zip]

Archive with 1 entries (1 files):
- ijms-3996588-supplementary.xlsx
