# Supplementary material for: The Role of miRNAs in Parkinson’s Disease: A Systematic Review
Source: Int J Mol Sci. 2025 Dec 18;26(24):12164. doi: 10.3390/ijms262412164 (PMC12733558; doi:10.3390/ijms262412164)
Supplement: Supplementary file 1 [file ijms-26-12164-s001.zip › ijms-3996588-supplementary.xlsx]

## Sheet: Table S1
Supplementary Table S1: PRISMA Checklist for Systematic Reviews
	Section and Topic	Item #	Checklist item	Location where item is reported
	TITLE
	Title	1	Identify the report as a systematic review.	1
	ABSTRACT
	Abstract	2	See the PRISMA 2020 for Abstracts checklist.	Supplementary Data
	INTRODUCTION
	Rationale	3	Describe the rationale for the review in the context of existing knowledge.	1-2
	Objectives	4	Provide an explicit statement of the objective(s) or question(s) the review addresses.	2
	METHODS
	Eligibility criteria	5	Specify the inclusion and exclusion criteria for the review and how studies were grouped for the syntheses.	2-3
	Information sources	6	Specify all databases, registers, websites, organisations, reference lists and other sources searched or consulted to identify studies. Specify the date when each source was last searched or consulted.	47
	Search strategy	7	Present the full search strategies for all databases, registers and websites, including any filters and limits used.	3,47
	Selection process	8	Specify the methods used to decide whether a study met the inclusion criteria of the review, including how many reviewers screened each record and each report retrieved, whether they worked independently, and if applicable, details of automation tools used in the process.	3,47
	Data collection process	9	Specify the methods used to collect data from reports, including how many reviewers collected data from each report, whether they worked independently, any processes for obtaining or confirming data from study investigators, and if applicable, details of automation tools used in the process.	47
	Data items	10a	List and define all outcomes for which data were sought. Specify whether all results that were compatible with each outcome domain in each study were sought (e.g. for all measures, time points, analyses), and if not, the methods used to decide which results to collect.	3,47
		10b	List and define all other variables for which data were sought (e.g. participant and intervention characteristics, funding sources). Describe any assumptions made about any missing or unclear information.	3-4
	Study risk of bias assessment	11	Specify the methods used to assess risk of bias in the included studies, including details of the tool(s) used, how many reviewers assessed each study and whether they worked independently, and if applicable, details of automation tools used in the process.	48
	Effect measures	12	Specify for each outcome the effect measure(s) (e.g. risk ratio, mean difference) used in the synthesis or presentation of results.	48
	Synthesis methods	13a	Describe the processes used to decide which studies were eligible for each synthesis (e.g. tabulating the study intervention characteristics and comparing against the planned groups for each synthesis (item #5)).	N/A
		13b	Describe any methods required to prepare the data for presentation or synthesis, such as handling of missing summary statistics, or data conversions.	N/A
		13c	Describe any methods used to tabulate or visually display results of individual studies and syntheses.	N/A
		13d	Describe any methods used to synthesize results and provide a rationale for the choice(s). If meta-analysis was performed, describe the model(s), method(s) to identify the presence and extent of statistical heterogeneity, and software package(s) used.	N/A
		13e	Describe any methods used to explore possible causes of heterogeneity among study results (e.g. subgroup analysis, meta-regression).	N/A
		13f	Describe any sensitivity analyses conducted to assess robustness of the synthesized results.	N/A
	Reporting bias assessment	14	Describe any methods used to assess risk of bias due to missing results in a synthesis (arising from reporting biases).	N/A
	Certainty assessment	15	Describe any methods used to assess certainty (or confidence) in the body of evidence for an outcome.	N/A
	RESULTS
	Study selection	16a	Describe the results of the search and selection process, from the number of records identified in the search to the number of studies included in the review, ideally using a flow diagram.	2-3
		16b	Cite studies that might appear to meet the inclusion criteria, but which were excluded, and explain why they were excluded.	2
	Study characteristics	17	Cite each included study and present its characteristics.	3
	Risk of bias in studies	18	Present assessments of risk of bias for each included study.	Supplementary Data
	Results of individual studies	19	For all outcomes, present, for each study: (a) summary statistics for each group (where appropriate) and (b) an effect estimate and its precision (e.g. confidence/credible interval), ideally using structured tables or plots.	4-44
	Results of syntheses	20a	For each synthesis, briefly summarise the characteristics and risk of bias among contributing studies.	N/A
		20b	Present results of all statistical syntheses conducted. If meta-analysis was done, present for each the summary estimate and its precision (e.g. confidence/credible interval) and measures of statistical heterogeneity. If comparing groups, describe the direction of the effect.	N/A
		20c	Present results of all investigations of possible causes of heterogeneity among study results.	N/A
		20d	Present results of all sensitivity analyses conducted to assess the robustness of the synthesized results.	N/A
	Reporting biases	21	Present assessments of risk of bias due to missing results (arising from reporting biases) for each synthesis assessed.	N/A
	Certainty of evidence	22	Present assessments of certainty (or confidence) in the body of evidence for each outcome assessed.	4-44
	DISCUSSION
	Discussion	23a	Provide a general interpretation of the results in the context of other evidence.	45-46
		23b	Discuss any limitations of the evidence included in the review.	46
		23c	Discuss any limitations of the review processes used.	46
		23d	Discuss implications of the results for practice, policy, and future research.	46
	OTHER INFORMATION
	Registration and protocol	24a	Provide registration information for the review, including register name and registration number, or state that the review was not registered.	N/A
		24b	Indicate where the review protocol can be accessed, or state that a protocol was not prepared.	N/A
		24c	Describe and explain any amendments to information provided at registration or in the protocol.	N/A
	Support	25	Describe sources of financial or non-financial support for the review, and the role of the funders or sponsors in the review.	48
	Competing interests	26	Declare any competing interests of review authors.	48
	Availability of data, code and other materials	27	Report which of the following are publicly available and where they can be found: template data collection forms; data extracted from included studies; data used for all analyses; analytic code; any other materials used in the review.	48
	From: Page MJ, McKenzie JE, Bossuyt PM, Boutron I, Hoffmann TC, Mulrow CD, et al. The PRISMA 2020 statement: an updated guideline for reporting systematic reviews. BMJ 2021;372:n71. doi: 10.1136/bmj.n71. This work is licensed under CC BY 4.0. To view a copy of this license, visit https://creativecommons.org/licenses/by/4.0/

## Sheet: Table S2
Supplementary Table S2: Overview of Included Studies
Parkinson's Disease and miRNAs
Study Reference	Study Country	Study Participants	Age Range	Study Type
Salemi et al., 2022	Italy	PD patients and healthy individuals of Sicilian ancestry	PD 68.00 ± 6.47 Controls 71.94 ± 13.19	Case-Control Study
Lin et al., 2022	China	PD patients, AD patients and healthy individuals	NR	Case-Control Study
Citterio et al., 2023	Italy	PD patients and healthy individuals	PD 67.30 ± 9.02 Controls 65.49 ± 12.15	Case-Control Study
Q. Chen et al., 2021	China	PD patients, MSA patients and healthy individuals	C1 PD 60.80 (58.64–62.96) C1 Controls 59.68 (58.22-60.14) C2 PD 60.11 (56.51–63.71) C2 Controls 59.92 (55.32–64.52) C3 PD 63.09 (60.19–65.99) C3 MSA 61.86 (58.75–64.97) C3 Controls 61.54 (59.96–63.12)	Case-Control Study
Xie et al., 2022	China	PD patients and healthy individuals	PD 59.97 ± 7.89 Controls 58.20 ± 9.36	Case-Control Study
Ravanidis et al., 2020	Greece	Idiopathic PD patients, GBA PD patients, SNCA-A53T PD patients and healthy individuals	iPD 67.13 ± 12.42 GBA-PD 60.00 ± 10.87 A53T-PD 51.83 ± 11.59 Controls 61.57 ± 10.55	Case-Control, Cohort Study
Scheper et al., 2023	Netherlands	PD patients, PD patients with dementia and healthy individuals	PD4 71 ± 11.75 PD 5/6 73.3 ± 9.15 PDD 5/6 78.8 ± 6.01 Controls 89.43 ± 11.22	Case-Control Study
Cressatti et al., 2020	Canada	Idiopathic PD patients and healthy individuals	PD 71.39 (1.38) Controls 67.31 (1.04)	Case-Control Study
Grossi et al., 2021	Italy	Male PD patients and healthy male controls	PD 75.7±3.0 Controls 78.5±7.3	Case-Control Study
Braunger et al., 2024	Germany	Sporadic PD patients, LRRK2 PD patients, LRRK2 mutation carriers, healthy controls	Sporadic PD 64.5±10.9 LRRK2 PD 66.8±8.7 LRRK2 carriers 52.3±19.6 Controls 60.1±14.5	Cohort Study
He et al., 2021	China	PD patients of different stages and healthy individuals	PD II 59.75 ± 7.55 PD III 61.62 ± 7.6 PD IV 64.73 ± 8.14 Controls 63.94 ± 7.45	Cohort Study
Da Silva et al., 2021	Brazil	Male PD patients and healthy male controls	PD 66.25±12.97 Controls 63.50±9.60	Case-Control Study
Fazeli et al., 2020	Iran	PD patients and healthy individuals	PD 62±11.11 Controls 63.93±11.96	Case-Control Study
Marques et al., 2017	Netherlands	PD patients, MSA patients and healthy individuals from previous longitudinal study	PD 54.5 ± 10.4 MSA 62.5 ± 9.7 Controls 62.9 ± 8	Case-Control Study
Hsu et al., 2024	Taiwan	PD patients, PD patients with Mild Cognitive Impairment, PD patients with dementia and healthy individuals	PD 1 64.78 ± 12.51 PD-MCI 1 67.70 ± 7.15 PDD 1 72.00 ± 5.52 Controls 1 69.08 ± 6.05 PD 2 69.67 ± 7.03 PD-MCI 2 70.13 ± 6.75 PDD 2 75.20 ± 6.92 Controls 2 66.67 ± 5.14	Case-Control, Cohort Study
H. Li et al., 2020	China	PD patients and healthy individuals	PD 64.6 ± 7.54 Control 64.0 ± 7.29	Case-Control Study
Yang et al., 2019	China	PD patients, non-PD Neurological disease patients and healthy individuals	PD1 66.10 ± 0.61 NDC1 66.15 ± 0.74 HC1 66.16 ± 0.61 PD2 67.19 ± 0.75 NDC2 67.44 ± 1.12 HC2 66.87 ± 0.91	Case-Control Study
L. Chen et al., 2018	China	PD patients and healthy individuals	PD 64.96 ± 8.66 Controls: Age matched to be at ± 5 years of PD patients age	Case-Control Study
Baghi et al., 2020	Iran	PD patients of different stages and healthy individuals	PD 62.904 ± 11.430 Controls 60.28 ± 10.125	Case-Control Study
Qin et al., 2021	China	Sporadic PD patients, AD patients and controls with other neurological conditions	PD 70.6 ± 12.1 AD 72.1 ± 10.8 Controls 70.2 ± 15.8	Case-Control Study
Ma et al., 2016	China	PD patients of different stages and healthy individuals	PD 29.36 ± 13.25 Controls 31.23 ± 19.16	Case-Control Study
Behbahanipour et al., 2019	Iran	PD patients of different stages and healthy individuals	PD 61.3 ± 11.4 Controls 62.5 ± 12.4	Case-Control Study
Bai et al., 2017	China	PD patients of different stages, AD patients and healthy controls	PD 64.0 ± 5.8 PD Controls 63.3 ± 5.4 AD 78.6 ± 9.5 AD Controls 42.6 ± 11.9	Case-Control Study
Jin et al., 2018	China	PD patients, AD patients, MSA patients and healthy controls	NR	Case-Control Study
Gui et al., 2015	China	PD patients, AD patients and healthy individuals	PD 1 63±9 (45-77) AD 1 65±12 (40-78) Controls 1 60±13 (42-79)	Case-Control Study
Dong et al., 2016	China	PD patients and healthy controls	PD 67.6 (7.5) Controls 66.0 (5.3)	Case-Control Study
Khoo et al., 2012	United States of America (USA)	3 Cohorts of PD patients and healthy controls	PD 1 65 (66 ± 11) / 69 (67 ± 11) Controls 1 67 (65 ± 10) / 68 (62 ± 17) PD 2 69 (68 ± 6) / 73 (72 ± 8) Controls 2 65 (64 ± 15) / 63 (59 ± 14) PD 3 66 (68 ± 10) / 73 (71 ± 7) Controls 3 71 (71 ± 3) / 73 (73 ± 4)	Case-Control Study
Nair & Ge, 2016	United States of America (USA)	PD patients and healthy controls	PD 75.6±8.4 Controls 74.1±11.6	Case-Control Study
Yu et al., 2024	China	PD patients, MSA patients, PSP patients, iRBD patients and healthy individuals	PD1 66 (36–85) MSA1 62 (41–80) PSP1 65 (56–77) Controls1 n (49–76) PD2 66 (34–87) Controls2 60 (51–89) iRBD3 65 (43–78) Controls3 59 (55–71) PD4 68 (36–87)	Case-Control Study
Cho et al., 2013	USA	PD patients, PD patients with dementia and healthy individuals	PD/PDD 80 ± 6.9 Controls 85 ± 6.6	Case-Control Study
Tolosa et al., 2018	Spain	Sporadic PD patients, L2PD patients and healthy controls	NR	Case-Control, Cohort Study
Starhof et al., 2019	Denmark	Two cohorts of PD patients, MSA patients, PSP patients and healthy individuals	PD2 66.3 (12.0) MSA2 63.2 (11.9) PSP2 69.4 (5.6) Controls2 41.5 (17.6)	Case-Control Study
Ravanidis, Bougea, Papagiannakis, Koros, et al., 2020	Greece	Idiopathic PD patients and healthy individuals	PD 64.22 ± 10.41 Controls 57.10 ± 12.01	Case-Control Study
Z. Zhang et al., 2024	China	Exercising and non-exercising PD patients	PD exercise 53.231 (6.735) PD controls 52.667 (7.685)	Cohort Study
Serafin et al., 2015	Italy	PD patients under Levodopa treatment, drug naïve PD patients and healthy controls	NR	Case-Control, Cohort Study
Margis et al., 2011	Brazil	Drug naïve PD patients, early-onset PD patients and healthy individuals	Untreated PD 66 (6.7) EOPD 45 (8.7) Controls 67 (8.0)	Case-Control, Cohort Study
Tan et al., 2021	China	PD patients and healthy individuals	PD 53 ± 5 Controls 46 ± 10	Case-Control Study
Soreq et al., 2013	Israel	Male PD patients and male healthy controls	NR	Case-Control Study
Jiang et al., 2021	China	PD patients, MSA patients, ET patients and healthy individuals	PD 63.62 ± 11.65 MSA 63.00 ± 7.74 ET 64.70 ± 9.07 Controls 59.67 ± 11.18	Case-Control Study
Vallelunga et al., 2021	Italy	PD patients, MSA patients and healthy individuals	NR	Case-Control Study
Dobricic et al., 2022	Germany	PD patients, AD patients and healthy individuals	NR	Case-Control Study
Caggiu et al., 2018	Italy	PD patients and healthy individuals	PD 71.3 ± 9.6 Controls 60 ± 13.14	Case-Control Study
L. Li et al., 2021	China	Prodromal PD patients from a community prospective study, de novo PD patients, advanced PD patients and healthy controls	pPD 68.00 (63.00–70.00) dnPD 65.00 (64.00–68.00) aPD 66.50 (63.25–69.00) Controls 64.00 (62.00–66.00)	Case-Control, Cohort Study
Y. Chen et al., 2017	China	PD patients, ET patients and healthy individuals	PD 61.9 ± 5.1 ET 61.5 ± 7.2 Controls 61.6 ± 3.3	Case-Control Study
Hoss et al., 2016	United States of America (USA)	Male PD patients, male PD patients with dementia and healthy male individuals	PD 76.1 ± 8.9 PDD 79.9 ± 9.0 Controls 68.1 ± 14.8	Case-Control, Cohort Study
Vallelunga et al., 2014	Italy	PD patients, MSA patients and healthy controls	NR	Case-Control Study
X. Zhang et al., 2017	China	PD patients and healthy individuals	PD 63.13 ± 1.46 Controls 60.35 ± 1.16	Case-Control Study
Soto et al., 2023	Spain	Idiopathic PD patients, L2PD patients, L2NMC- individuals, L2NMC+ individuals and healthy controls	iPD 1 63.53 ± 11.77 L2NMC- 1 52.30 ± 10.12 L2NMC+ 1 60.50 ± 14.49 L2PD 1 65 ± 10.90 Controls 1 65.48 ± 11.69 L2PD 2 64.47 ± 11.34 Controls 2 63.65 ± 10.75	Case-Control, Cohort Study
Baghi et al., 2021	Iran	PD patients and healthy individuals	PD 61.7 ± 12.55 Controls 58.45 ± 9.39	Case-Control Study
Nie et al., 2020	China	PD patients, AD patients and healthy individuals	PD 61.86 (47-74) AD 67.8 (61-76) Controls 34.45 (22-60)	Case-Control Study
Y. Chen et al., 2020	China	PD patients and healthy individuals	PD 63.20 ± 10.17 Controls 59.57 ± 12.83	Case-Control Study
Y. Li et al., 2024	China	PD patients, iRBD patients and healthy controls	PD 63.0 ± 9.0 RBD 64.0 ± 7.3 Controls 63.5 ± 9.0	Case-Control Study
Shu et al., 2020	China	PD patients and healthy individuals	PD 68.53 ± 7.53 Controls 66.24 ± 8.62	Case-Control Study
Dos Santos et al., 2018	Belgium	Early stage PD patients and healthy individuals	PD 61 ± 1 Controls 64 ± 1	Case-Control Study
Ardashirova et al., 2022	Russia	PD patients and healthy individuals	PD 60.5 ± 11.8 Controls NR	Case-Control Study
Wu et al., 2022	China	PD patients and healthy individuals	PD 68.0 (62.0-72.0) Controls 67.0 (64.0-70.5)	Case-Control Study

## Sheet: Table S3
	Supplementary Table S3: Quality Assessment of Risk Bias for Case-Control Studies
	Author and Year	Was the research question or objective in this paper clearly stated and appropriate	Was the study population clearly specified and defined	Did the authors include a sample size justification	Were controls selected or recruited from the same or similar population that gave rise to the cases (including the same timeframe)?	Were the definitions, inclusion and exclusion criteria, algorithms or processes used to identify or select cases and controls valid, reliable, and implemented consistently across all study participants?	Were the cases clearly defined and differentiated from controls?	If less than 100 percent of eligible cases and/or controls were selected for the study, were the cases and/or controls randomly selected from those eligible?	Was there use of concurrent controls?	Were the investigators able to confirm that the exposure/risk occurred prior to the development of the condition or event that defined a participant as a case?	Were the measures of exposure/risk clearly defined, valid, reliable, and implemented consistently (including the same time period) across all study participants?	Were the assessors of exposure/risk blinded to the case or control status of participants?	Were key potential confounding variables measured and adjusted statistically in the analyses? If matching was used, did the investigators account for matching during study analysis?
	Salemi et al., 2022
	Lin et al., 2022
	Citterio et al., 2023
	Q. Chen et al., 2021
	Xie et al., 2022
	Ravanidis et al., 2020
	Scheper et al., 2023
	Cressatti et al., 2020
	Grossi et al., 2021
	Da Silva et al., 2021
	Fazeli et al., 2020
	Marques et al., 2017
	Hsu et al., 2024
	H. Li et al., 2020
	Yang et al., 2019
	L. Chen et al., 2018
	Baghi et al., 2020
	Qin et al., 2021
	Ma et al., 2016
	Behbahanipour et al., 2019
	Bai et al., 2017
	Jin et al., 2018
	Gui et al., 2015
	Dong et al., 2016
	Khoo et al., 2012
	Nair & Ge, 2016
	Yu et al., 2024
	Cho et al., 2013
	Tolosa et al., 2018
	Starhof et al., 2019
	Ravanidis, Bougea, Papagiannakis, Koros, et al., 2020
	Serafin et al., 2015
	Margis et al., 2011
	Tan et al., 2021
	Soreq et al., 2013
	Jiang et al., 2021
	Vallelunga et al., 2021
	Dobricic et al., 2022
	Caggiu et al., 2018
	L. Li et al., 2021
	Y. Chen et al., 2017
	Hoss et al., 2016
	Vallelunga et al., 2014
	X. Zhang et al., 2017
	Soto et al., 2023
	Baghi et al., 2021
	Nie et al., 2020
	Y. Chen et al., 2020
	Y. Li et al., 2024
	Shu et al., 2020
	Dos Santos et al., 2018
	Ardashirova et al., 2022
	Wu et al., 2022
	Table Legend
	No Risk
	High Risk
	Unsure/Unknown Risk

## Sheet: Table S4
	Supplementary Table S4: Quality Assessment of Risk Bias for Observational Cohort, Longitudinal and Cross-Sectional Studies
	Author and Year	Was the research question or objective in this paper clearly stated and appropriate	Was the study population clearly specified and defined	Was the participation rate of eligible persons at least 50%?	Were all the subjects selected or recruited from the same or similar populations (including the same time period)? Were inclusion and exclusion criteria for being in the study prespecified and applied uniformly to all participants?	Was a sample size justification, power description, or variance and effect estimates provided?	For the analyses in this paper, were the exposure(s) of interest measured prior to the outcome(s) being measured?	Was the timeframe sufficient so that one could reasonably expect to see an association between exposure and outcome if it existed?	For exposures that can vary in amount or level, did the study examine different levels of the exposure as related to the outcome (e.g., categories of exposure, or exposure measured as continuous variable)?	Were the exposure measures (independent variables) clearly defined, valid, reliable, and implemented consistently across all study participants?	Was the exposure(s) assessed more than once over time?	Were the outcome measures (dependent variables) clearly defined, valid, reliable, and implemented consistently across all study participants?	Were the outcome assessors blinded to the exposure status of participants?	Was loss to follow-up after baseline 20% or less?	Were key potential confounding variables measured and adjusted statistically for their impact on the relationship between exposure(s) and outcome(s)?
	Ravanidis et al., 2020
	Braunger et al., 2024
	He et al., 2021
	Hsu et al., 2024
	Tolosa et al., 2018
	Z. Zhang et al., 2024
	Serafin et al., 2015
	Margis et al., 2011
	L. Li et al., 2021
	Hoss et al., 2016
	Soto et al., 2023
	Table Legend
	No Risk
	High Risk
	Unsure/Unknown Risk

## Sheet: Table S5
Supplementary Table S5: Known biological functions, functional relevance in PD and validation status of miRNAs identified as significant by the included studies
Identified miRNA	Study(s)	Known biological functions	Functional relevance	Validation status
miR-1275	[13]	Oncogene/tumor suppressor	Can distinguish between PD and healthy controls	Functional validation
miR-23a-5p	[13]	Involved in atherosclerosis, cancer (oncogene/tumor suppressor) and inflammation	Can distinguish between PD and healthy controls	Functional validation
miR-432-5p	[13], [16]	Tumor suppressor	Can distinguish between PD and healthy controls	Functional validation and validation by replication
miR-4433b-3p	[13]	Linked to poor sleep quality	Can distinguish between PD and healthy controls	Functional validation
miR-4443	[13]	Tumor suppressor and regulates CD4+ immune cells	Can distinguish between PD and healthy controls	Functional validation
miR-142-5p	[13]	Oncogene/tumor suppressor, regulates inflammation and Treg cell homeostasis	Can distinguish between PD and healthy controls	Functional validation
miR-143-3p	[13]	Tumor suppressor	Can distinguish between PD and healthy controls	Functional validation
miR-374a-3p	[13]	Oncogene/tumor suppressor, regulates inflammation	Can distinguish between PD and healthy controls	Functional validation
miR-542-3p	[13]	Tumor suppressor	Can distinguish between PD and healthy controls	Functional validation
miR-99a-5p	[13]	Tumor suppressor, regulates glycolysis	Can distinguish between PD and healthy controls	Functional validation
miR-27a-3p	[24], [63]	Oncogene/tumor suppressor, regulates inflammation, protects against BBB disruption	Can distinguish between PD and healthy controls, as well as monitor disease progression	Functional validation
miR‐376a	[30]	Tumor suppressor, regulates erythroid differentiation, linked to PD	Can distinguish between PD and healthy controls, as well as monitor disease progression	Functional validation
miR-361-5p	[33]	Tumor suppressor, likely therapeutic target for cardiovascular conditions and PD	Can distinguish between PD and healthy controls, as well as monitor disease progression	Functional validation
miR-17-5p	[33]	Oncogene/tumor suppressor, regulates inflammation, linked to kidney diseases	Can distinguish between PD and healthy controls, as well as monitor disease progression	Functional validation
miR-885-5p	[33]	Oncogene/tumor suppressor	Can distinguish between PD and healthy controls	Functional validation
miR-29a-3p	[34], [44], [48]	Oncogene/tumor suppressor, regulates muscle metabolism and stem cell function	Can distinguish between PD and healthy controls	Unvalidated
miR-30b-5p	[44]	Oncogene/tumor suppressor, protects heart cells from hypoxia	Can distinguish between PD and healthy controls	Unvalidated
miR-103a-3p	[44]	Oncogene, protects kidneys from sepsis	Can distinguish between PD and healthy controls	Unvalidated
miR-155-5p	[52], [61]	Oncogene, regulates inflammation and immune response	Can distinguish between PD and healthy controls, as well as monitor disease progression	Unvalidated
miR-146a-5p	[17], [52], [62]	Tumor suppressor, regulates inflammation and osteogenesis	Can distinguish between PD and healthy controls	Functional validation
miR‐193b	[58]	Oncogene/tumor suppressor, regulates cell cycle and stem cell differentiation	Can distinguish between PD and healthy controls, is involved in PD pathogenesis	Functional validation
miR‑485‑3p	[14], [39]	Oncogene/tumor suppressor, involved in PD and AD progression, neuroprotective role in AD, regulates inflammation	Can distinguish between PD and healthy controls as well as distinguish PD from AD. Regulates inflammation and is involved in PD progression	Functional validation
miR-7-1-5p	[15]	Tumor suppressor, regulates inflammation, neurogenesis and immune response	Can distinguish between PD and healthy controls	Unvalidated
miR-223-3p	[15], [66]	Oncogene/tumor suppressor, regulates inflammation and hematopoiesis, protects cholesterol and atherosclerosis, promotes muscle regeneration	Can distinguish between PD and healthy controls, as well as sporadic PD from LRRK2 PD	Unvalidated
miR-374a-5p	[67]	Oncogene/tumor suppressor, regulates inflammation, inhibits neural stem cell proliferation	Can distinguish between PD and healthy controls, as well as monitor disease progression	Unvalidated
miR-374b-5p	[67]	Tumor suppressor, regulates CD4+ immune cell differentiation	Can distinguish between PD and healthy controls, as well as monitor disease progression	Unvalidated
miR-199a-3p	[67]	Tumor suppressor	Can distinguish between PD and healthy controls, as well as monitor disease progression	Unvalidated
miR-28-5p	[67]	Tumor suppressor	Can distinguish between PD and healthy controls, as well as monitor disease progression	Unvalidated
miR-22-5p	[67]	Tumor suppressor, regulates inflammation, potential biomarker for myocardial infraction	Can distinguish between PD and healthy controls, as well as monitor disease progression	Unvalidated
miR-151a-5p	[67]	Oncogene/tumor suppressor, regulates mitochondrial metabolism, inflammation and oxidative stress	Can distinguish between PD and healthy controls, as well as monitor disease progression	Unvalidated
miR-106a-5p	[23]	Oncogene, regulates inflammation and osteogenesis	Can monitor cognitive function in PD	Unvalidated
miR‐150	[27], [29], [47]	Oncogene/tumor suppressor, regulates inflammation, hematopoiesis and immune system homeostasis	Can distinguish between PD and healthy controls, is involved in PD progression	Functional validation
miR-339-5p	[49], [50]	Tumor suppressor, regulates inflammation and is involved in AD	Can distinguish PD and MSA from healthy controls	Validated by replication
miR-24	[25], [50]	Regulates cell cycle and stem cell differentiation	Can distinguish PD and MSA from healthy controls, as well as between PD and MSA	No
miR-34b	[50]	Tumor suppressor, regulates muscle cell differentiation	Can distinguish between PD and MSA	No
miR-148b	[50]	Tumor suppressor, regulates neurogenesis and angiogenesis	Can distinguish MSA from healthy controls and PD from MSA	No
miR-8069	[57]	Biomarker for pancreatic ductal adenocarcinoma and believed to be involved in the premotor stages of PD	Can distinguish L2NMC mutation carriers from controls	Functional validation
miR-4505	[57]	Regulates immune response and is related to coronary artery disease in type 2 diabetes	Can distinguish L2NMC PD patients from healthy controls	Functional validation
miR-185-5p	[57], [64]	Tumor suppressor, regulates gluconeogenesis, regulates heart and kidney fibrosis	Can distinguish between PD and healthy controls	Functional validation
miR-221-3p	[16], [57]	Oncogene, regulates inflammation and angiogenesis	Can distinguish between PD and healthy controls	Functional validation and validation by replication
miR-132-3p	[51], [62]	Oncogene, regulates neuronal development and function, linked to AD, schizophrenia, regulates bone metabolism	Can distinguish PD and AD patients from healthy controls	Unvalidated
miR-133b	[16], [56]	Tumor suppressor, regulates muscle cell differentiation, growth and regeneration	Can distinguish between PD and healthy controls	Validated by replication
miR-320a	[16], [47]	Tumor suppressor, regulates metabolism, is involved in diabetes, atherosclerosis, obesity and fatty liver disease	Can distinguish between PD and healthy controls, remains dysregulated after DBS treatment	Validated by replication
miR-4454	[16]	Oncogene/tumor suppressor, regulates inflammation and insulin response	Can distinguish between PD and healthy controls	Validated by replication
miR-627-5p	[16]	Oncogene/tumor suppressor	Can distinguish between PD and healthy controls	Validated by replication
miR-205	[16], [25], [41]	Oncogene/tumor suppressor, regulates epithelial cell differentiation and function	Can distinguish between PD and healthy controls, involved in disease development	Functional validation and validation by replication
miR‐146a‐5p	[32]	Oncogene/tumor suppressor, regulates inflammation and bone metabolism, involved in aging and senescence	Can distinguish between PD and healthy controls	Unvalidated
miR‐214	[32], [37], [53]	Oncogene/tumor suppressor, regulates bone formation and muscle development, regulates inflammation and immune response	Can distinguish between PD and healthy controls	Unvalidated
miR‐221	[32]	Oncogene, regulates the cell cycle and is known to have neuroprotective role in PD	Can distinguish between PD and healthy controls	Unvalidated
miR‐29c	[32], [34], [36]	Tumor suppressor, regulates muscle development and angiogenesis	Can distinguish between PD and healthy controls	Validated by replication
miR-29b	[34]	Tumor suppressor, regulates bone formation and the extracellular matrix	Can distinguish between PD and healthy controls	Unvalidated
miR-520d-5p	[35]	Tumor suppressor, extents life span of fibroblasts	Can distinguish between PD and healthy controls, involved in iron deposition in PD via ceruloplasmin inhibition	Functional validation
miR-141	[37]	Oncogene/tumor suppressor, regulates differentiation, regulates bone and muscle development	Can distinguish between PD and healthy controls	Unvalidated
miR-146b-5p	[37]	Tumor suppressor, regulates inflammation	Can distinguish between PD and healthy controls	Unvalidated
miR-193a-3p	[37]	Tumor suppressor	Can distinguish between PD and healthy controls	Unvalidated
miR-1268a	[68]	Oncogene, regulates fatty acid uptake	Altered expression in PD patients who exercise, potential therapeutic target	Unvalidated
miR-181a-2-3p	[68]	Oncogene/tumor suppressor, regulates inflammation and is inhibits oxidative stress in PD	Altered expression in PD patients who exercise, potential therapeutic target	Unvalidated
miR-320c	[47], [68]	Tumor suppressor, regulates adipogenesis, potential biomarker for lung conditions and osteoarthritis	Altered expression in PD patients who exercise, potential therapeutic target, remains dysregulated after DBS treatment	Unvalidated
miR-320d	[68]	Oncogene/tumor suppressor, biomarker for cancer progression and prognosis	Altered expression in PD patients who exercise, potential therapeutic target	Unvalidated
miR-619-5p	[68]	Tumor suppressor, regulates angiogenesis	Altered expression in PD patients who exercise, potential therapeutic target	Unvalidated
miR-877-5p	[68]	Tumor suppressor	Altered expression in PD patients who exercise, potential therapeutic target	Unvalidated
miR-115-5p	[68]	Oncogene/tumor suppressor, regulates inflammation and immune response	Altered expression in PD patients who exercise, potential therapeutic target	Unvalidated
miR-116-5p	[68]	Tumor suppressor, regulates differentiation	Altered expression in PD patients who exercise, potential therapeutic target	Unvalidated
miR-209-3p	[68]	Oncogene/tumor suppressor	Altered expression in PD patients who exercise, potential therapeutic target	Unvalidated
miR-255-5p	[68]	Oncogene/tumor suppressor, regulates endothelial cell function and differentiation	Altered expression in PD patients who exercise, potential therapeutic target	Unvalidated
miR-181-3p	[68]	Oncogene/tumor suppressor, regulates inflammation and stem cell differentiation	Altered expression in PD patients who exercise, potential therapeutic target	Unvalidated
miR-96-5p	[49], [61]	Oncogene/tumor suppressor, regulates inflammation and senescence	Can distinguish PD and MSA from healthy controls	Unvalidated
miR-31	[53]	Oncogene/tumor suppressor, regulates spermatogenesis, bone formation and embryonic development	Can distinguish between PD and healthy controls, can monitor disease progression and severity	Unvalidated
miR-15b-5p	[17]	Oncogene/tumor suppressor, regulates angiogenesis and inflammation, known to be dysregulated in PD, AD and autism	Can distinguish between PD and healthy controls, involved in PD through dopamine regulation	Functional validation
miR-30c-2-3p	[17]	Tumor suppressor	Can distinguish between PD and healthy controls, involved in PD through dopamine regulation	Functional validation
miR-138-5p	[17]	Tumor suppressor, regulates synaptic transmission and bone formation, neuroprotective properties, linked to hypertension	Can distinguish between PD and healthy controls, involved in PD through dopamine regulation	Functional validation
miR-338-3p	[17]	Tumor suppressor, regulates ovarian functions and embryonic development	Can distinguish between PD and healthy controls, involved in PD through dopamine regulation	Functional validation
miR-106b-3p	[17]	Oncogene	Can distinguish between PD and healthy controls, involved in PD through dopamine regulation	Functional validation
miR-431-5p	[17]	Tumor suppressor, regulates inflammation, protects from hypertension and vascular injuries, mediates memory loss in AD	Can distinguish between PD and healthy controls, involved in PD through dopamine regulation	Functional validation
miR-411-5p	[17]	Oncogene/tumor suppressor, regulates inflammation, protects from fatty liver disease and liver fibrosis	Can distinguish between PD and healthy controls, involved in PD through dopamine regulation	Functional validation
miR-136-3p	[19], [26], [36]	Tumor suppressor, regulates bone formation, glucose uptake and muscle growth during exercise	Can distinguish between PD and healthy controls	Validated by replication
miR-433-3p	[19]	Tumor suppressor, regulates bone formation and cardiac fibrosis, believed to have neuroprotective role in PD	Can distinguish between PD and healthy controls	Validated by replication
miR-34a-5p	[22]	Tumor suppressor, regulates immune response and mitochondrial function	Can distinguish between PD and healthy controls	Unvalidated
miR-22-3p	[18], [26]	Tumor suppressor, regulates inflammation and immune response, neuroprotective role in AD and ischemic conditions	Can distinguish between PD and healthy controls, involved in PD through dopamine regulation	Validated by replication
miR-124-3p	[26]	Tumor suppressor, regulates neuronal development, known to be involved with PD, AD and protects neurons from injury	Can distinguish between PD and healthy controls, involved in PD through dopamine regulation	Validated by replication
miR-154-5p	[18], [26]	Tumor suppressor, regulates cardiac fibroblasts, bone formation and allergic inflammation	Can distinguish between PD and healthy controls, involved in PD through dopamine regulation	Validated by replication
miR-323a-3p	[26]	Tumor suppressor, regulates muscle development and can modulate pain	Can distinguish between PD and healthy controls, involved in PD through dopamine regulation	Validated by replication
miR-203a-3p	[26]	Oncogene/tumor suppressor, can regulate immune response and endothelial cell function	Can detect cognitive incline in PD patients	Validated by replication
miR-132	[28]	Oncogene/tumor suppressor, regulates neuronal development and has neuroprotective properties, known to be dysregulated in neurodegenerative disease such as PD and AD	Can distinguish between PD and healthy controls, involved in PD pathology through Nurr1 regulation	Validated by replication
let‐7g	[29]	Tumor suppressor, regulates inflammation, immune response and endothelial cell function	Can distinguish between PD and healthy controls	Validated by replication
miR‐1	[29]	Tumor suppressor, regulates muscle cell differentiation	Can distinguish between PD and healthy controls	Validated by replication
miR‐10b	[29]	Oncogene, regulates embryonic development	Can distinguish between PD and healthy controls	Validated by replication
miR‐144	[29]	Tumor suppressor, regulates inflammation, linked to cardiovascular disease, diabetes, MS and AD	Can distinguish between PD and healthy controls	Validated by replication
miR‐29a	[29], [45]	Tumor suppressor, regulates angiogenesis and connective tissue homeostasis	Can distinguish between PD and healthy controls	Validated by replication
miR‐34c	[29]	Tumor suppressor, regulates embryonic development and stem cell differentiation	Can distinguish between PD and healthy controls	Validated by replication
miR‐382	[29]	Tumor suppressor, regulates hematopoiesis and bone formation, linked to addiction	Can distinguish between PD and healthy controls	Validated by replication
miR‐422a	[29]	Tumor suppressor, regulates adipogenesis, linked to osteoporosis	Can distinguish between PD and healthy controls	Validated by replication
miR‐433	[29]	Tumor suppressor, regulates glucose metabolism and cardiac fibrosis	Can distinguish between PD and healthy controls	Validated by replication
miR‐539	[29]	Tumor suppressor, regulates immune response	Can distinguish between PD and healthy controls	Validated by replication
let‐7a	[29]	Tumor suppressor, regulates immune response, protects from cardiac hypertrophy	Can distinguish between PD and healthy controls	Validated by replication
let‐7f	[29]	Tumor suppressor, regulates immune response and embryonic development	Can distinguish between PD and healthy controls	Validated by replication
miR‐125b	[29]	Oncogene/tumor suppressor, regulates hematopoiesis and immune response	Can distinguish between PD and healthy controls	Validated by replication
miR‐130a	[29]	Tumor suppressor, regulates lung development, heart recovery after myocardial infraction and liver fibrosis	Can distinguish between PD and healthy controls	Validated by replication
miR‐130b	[29]	Oncogene/tumor suppressor, regulates inflammation	Can distinguish between PD and healthy controls	Validated by replication
miR‐142‐3p	[29]	Tumor suppressor, regulates myelination and is linked to MS	Can distinguish between PD and healthy controls	Validated by replication
miR‐185	[29]	Tumor suppressor, regulates glucose and lipid metabolism	Can distinguish between PD and healthy controls	Validated by replication
miR‐200a	[29]	Tumor suppressor, regulates inflammation and protects from heart failure	Can distinguish between PD and healthy controls	Validated by replication
miR‐21	[29], [47]	Oncogene, regulates inflammation, immune response and angiogenesis, linked to cardiac hypertrophy and fibrosis	Can distinguish between PD and healthy controls	Functional validation
miR‐222	[29], [38]	Oncogene, regulates inflammation and angiogenesis	Can distinguish between PD and healthy controls	Validated by replication
miR‐30a	[29]	Tumor suppressor, regulates bone formation and neurogenesis	Can distinguish between PD and healthy controls	Validated by replication
miR-423-5p	[29], [39], [63]	Oncogene/tumor suppressor, linked to type 2 diabetes and is a biomarker for heart failure	Can distinguish between PD and healthy controls, targets genes that regulate inflammation	Validated by replication
miR‐485‐5p	[29], [36]	Tumor suppressor, protects the vascular endothelium from damage and is linked to AD	Can distinguish between PD and healthy controls	Validated by replication
miR‐874	[29], [60]	Tumor suppressor, regulates cardiac cell necrosis	Can distinguish between PD and healthy controls	Validated by replication
miR-505	[38]	Tumor suppressor, regulates inflammation	Can distinguish between PD and healthy controls	Unvalidated
miR-626	[31], [38]	Oncogene/tumor suppressor, protects retinal cells from oxidative stress, linked	Can distinguish between PD and healthy controls	Validated by replication
miR-139-5p	[18]	Tumor suppressor, regulates fat metabolism and myogenesis	Can distinguish between PD and healthy controls	Validated by replication
miR-330-5p	[18]	Oncogene/tumor suppressor, regulates bone formation	Can distinguish between PD and healthy controls	Validated by replication
miR-4639-5p	[54]	Regulates oxidative stress in PD and is considered both a biomarker and therapeutic target	Can distinguish between PD and healthy controls, regulates DJ-1 can be helpful for early diagnosis and prognosis	Functional validation
miR-433	[56]	Tumor suppressor, regulates cardiac fibrosis and protects pancreatic beta cells in high glucose environments	Can distinguish between PD and healthy controls	Unvalidated
miR-197-3p	[59]	Oncogene/tumor suppressor, regulates inflammation	Can distinguish PD and AD patients from healthy controls	Unvalidated
miR-576-5p	[59]	Oncogene/tumor suppressor, protects bone marrow cells from osteonecrosis	Can distinguish PD and AD patients from healthy controls	Unvalidated
miR-1468-5p	[59]	Oncogene/tumor suppressor, regulates T-cells	Can distinguish PD and AD patients from healthy controls	Unvalidated
miR-375	[59]	Tumor suppressor, regulates pancreatic development and insulin secretion, linked to diabetes	Can distinguish PD and AD patients from healthy controls	Unvalidated
let-7e-5p	[59]	Tumor suppressor, regulates bone formation and angiogenesis, biomarker for ischemic stroke	Can distinguish PD and AD patients from healthy controls	Unvalidated
miR-150-5p	[61]	Tumor suppressor, regulates immune response	Can distinguish between PD and healthy controls	Unvalidated
miR-150-3p	[61]	Tumor suppressor, regulates T-cells and B-cells, protects from vascular injuries and brain injuries	Can distinguish between PD and healthy controls	Unvalidated
miR-3615	[61]	Oncogene/tumor suppressor, regulates senescence	Can distinguish between PD and healthy controls	Unvalidated
miR-153	[21], [65]	Oncogene/tumor suppressor, regulates neurogenesis and angiogenesis, preserves cognitive function in AD	Can distinguish between PD and healthy controls	Validated by replication
miR-223	[21], [65]	Oncogene, regulates inflammation and immune response	Can distinguish between PD and healthy controls	Validated by replication
miR-29c-3p	[48], [64], [66]	Tumor suppressor, regulates inflammation and is believed to be involved in PD and AD	Can distinguish between PD and healthy controls	Validated by replication
miR-6756-5p	[48]	Oncogene, involved in developmental conditions such as hypospadias	Can distinguish between PD and healthy controls	Unvalidated
miR-145-3p	[60]	Tumor suppressor, regulates stem cells and maintains the structure of blood vessels	Can distinguish between PD and healthy controls	Unvalidated
miR-320b	[47]	Oncogene/tumor suppressor, regulates inflammation and immune response	Can distinguish between PD and healthy controls, remains dysregulated after DBS treatment	Functional validation
miR-769	[47]	Oncogene/tumor suppressor	Can distinguish between PD and healthy controls, remains dysregulated after DBS treatment	Functional validation
miR-92b	[47]	Oncogene/tumor suppressor, regulates neurogenesis and muscle development	Can distinguish between PD and healthy controls, remains dysregulated after DBS treatment	Functional validation
miR-16	[47]	Tumor suppressor, regulates angiogenesis, muscle development and glycolysis	Can distinguish between PD and healthy controls, remains dysregulated after DBS treatment	Functional validation
miR-199b	[47]	Oncogene/tumor suppressor, regulates hematopoiesis	Can distinguish between PD and healthy controls, remains dysregulated after DBS treatment	Functional validation
miR-1274b	[47]	Oncogene and biomarker for early detection of lung cancer	Can distinguish between PD and healthy controls, remains dysregulated after DBS treatment	Functional validation
miR-671	[47]	Oncogene/tumor suppressor, protects from osteoarthritis, linked to myopia, atherosclerosis and ischemic stroke	Can distinguish between PD and healthy controls, remains dysregulated after DBS treatment	Functional validation
miR-16-2	[36]	Tumor suppressor, regulates B-cell development and is involved in the DNA damage response	Can distinguish PD from AD and healthy controls	Validated by replication
miR-331-5p	[36]	Tumor suppressor, regulates lipid metabolism and cardiovascular function	Can distinguish PD from AD and healthy controls	Validated by replication
miR-132-5p	[36]	Regulates neuronal development and synaptic function, has neuroprotective capabilities, preserves cognitive function in PD, AD and schizophrenia	Can distinguish PD from AD and healthy controls	Validated by replication
miR-151	[36]	Oncogene/tumor suppressor, regulates angiogenesis and mitochondrial function	Can distinguish PD from AD and healthy controls	Validated by replication
miR-409-3p	[46]	Tumor suppressor, regulates cell cycle and glycolysis	Can distinguish between PD and healthy controls, reduces apoptosis in dopaminergic neurons	Functional validation
let-7f-5p	[63]	Tumor suppressor, regulates inflammation, neurogenesis and bone formation	Can distinguish between PD and healthy controls	Unvalidated
miR-125a-5p	[63]	Tumor suppressor, regulates macrophages and T-cells	Can distinguish between PD and healthy controls	Unvalidated
miR-151a-3p	[63]	Oncogene/tumor suppressor, regulates inflammation, immune response and muscle development, linked to osteoporosis	Can distinguish between PD and healthy controls	Unvalidated
miR-425-5p	[39]	Oncogene/tumor suppressor, regulates inflammation, angiogenesis, heart repair and fibrosis, linked to atherosclerosis	Can distinguish between PD and healthy controls, targets genes that regulate inflammation	Unvalidated
miR-219-2-3p	[39]	Tumor suppressor, regulates neuronal differentiation and myelination, known to be reduced in AD	Can distinguish between PD and healthy controls, targets genes that regulate inflammation	Unvalidated
miR-44438	[40]	Involved in PD by inhibiting the removal of α-synuclein	Can distinguish between PD and healthy controls, as well as monitor disease progression	Validated by replication
miR-22	[45]	Oncogene/tumor suppressor, regulates inflammation, lipid and glucose metabolism, related to obesity	Can distinguish between early-stage PD and healthy controls	Unvalidated
miR-9-5p	[42]	Oncogene/tumor suppressor, regulates inflammation, angiogenesis and neurogenesis	Can distinguish between PD and healthy controls	Functional validation
miR-135a-5p	[42]	Tumor suppressor, regulates neurogenesis, adipogenesis, known to be involved in PD and epilepsy pathogenesis	Can distinguish between PD and healthy controls	Functional validation
miR-135b-5p	[42]	Oncogene/tumor suppressor, regulates inflammation and angiogenesis, has neuroprotective role in AD and ischemic episodes	Can distinguish between PD and healthy controls	Functional validation
miR-449a	[42]	Tumor suppressor, regulates senescence	Can distinguish between PD and healthy controls	Functional validation
miR-449b-5p	[42]	Tumor suppressor, regulates inflammation	Can distinguish between PD and healthy controls	Functional validation
miR-141-3p	[42]	Oncogene/tumor suppressor, regulates bone and muscle formation, protects against BBB disruption	Can distinguish between PD and healthy controls	Functional validation
miR-199a-5p	[42]	Oncogene/tumor suppressor, involved in cardiac hypertrophy and lung fibrosis	Can distinguish between PD and healthy controls	Functional validation
miR-299-5p	[42]	Oncogene/tumor suppressor, regulates inflammation and pancreatic β-Cell function	Can distinguish between PD and healthy controls	Functional validation
miR-518e-3p	[42]	Oncogene, regulates neuronal development, involved in PSP progression	Can distinguish between PD and healthy controls	Functional validation
miR-519a-3p	[42]	Oncogene/tumor suppressor, likely early-stage AD biomarker	Can distinguish between PD and healthy controls	Functional validation
miR-543	[20]	Oncogene/tumor suppressor, regulates bone formation	Can distinguish between PD and healthy controls	Functional validation
miR-128-3p	[66]	Oncogene/tumor suppressor, regulates inflammation, anti-viral effects	Can distinguish between sporadic PD and LRRK2 PD	Validated by replication
miR-424-5p	[66]	Oncogene/tumor suppressor, regulates cell cycle	Can distinguish between sporadic PD and LRRK2 PD	Validated by replication
miR-106b-5p	[43]	Oncogene/tumor suppressor, regulates cell cycle	Can distinguish PD from PSP and healthy controls	Validated by replication
